# Supplementary material for: Data modeling positive security behavior implementation among smart device users in Indonesia: A partial least squares structural equation modeling approach (PLS-SEM)
Source: Data Brief. 2020 Apr 22;30:105588. doi: 10.1016/j.dib.2020.105588 (PMC7200857; doi:10.1016/j.dib.2020.105588)
Supplement: Supplementary file 1 [file mmc1.xml]

<?xml version="1.0" encoding="utf-8" standalone="no"?>
<data>
  <datasets>
    <author>kautsarina61@ui.ac.id;kautsarina@kominfo.go.id</author>
    <type>1</type>
    <dataset>
      <name>Raw data to model the implementing positive security behavior for smart device users in Indonesia</name>
      <caption />
      <description>The data shows about factors explored to understanding the positive security behavior of smart device users in Indonesia. Demographics data of user included domicile, age, gender, education, occupation field, and ownership of smart device(s). Factors included stakeholder involvement (government efforts, technology provider support), user concerns (privacy concern, trust), perceived behavioral control, attitude, and subjective norms toward positive security behavior. Data were collected through </description>
      <filetype>
        <name />
      </filetype>
      <filesize />
      <source>0</source>
      <sourcename>Original Data</sourcename>
      <access>
        <type>1</type>
        <name>Data available in data repository</name>
        <reponame>Mendeley Data</reponame>
        <PersistentId>10.17632/tnf63kt4jf.2</PersistentId>
        <deeplinkurl>https://data.mendeley.com/datasets/tnf63kt4jf/draft?a=6da985d2-e311-4a85-9002-677121795259</deeplinkurl>
      </access>
    </dataset>
  </datasets>
</data>
